# Supplementary material for: Emergency Department Clinical Quality Registries: A Scoping Review
Source: Healthcare (Basel). 2025 Apr 29;13(9):1022. doi: 10.3390/healthcare13091022 (PMC12071968; doi:10.3390/healthcare13091022)
Supplement: Supplementary file 1 [file healthcare-13-01022-s001.zip]

Archive with 3 entries (3 files):
- Scoping Review ED CQRs Supp 2.pdf
- Scoping Review ED CQRs Supp 1. PRISMA-ScR-Checklist.pdf
- Scoping Review ED CQRs Supp 3.pdf
